# Supplementary material for: Approaches in Gene Coexpression Analysis in Eukaryotes
Source: Biology (Basel). 2022 Jul 6;11(7):1019. doi: 10.3390/biology11071019 (PMC9312353; doi:10.3390/biology11071019)
Supplement: Supplementary file 1 [file biology-11-01019-s001.zip]

Archive with 1 entries (1 files):
- biology-1782786-supplementary.xlsx
