# Supplementary material for: Approaches in Gene Coexpression Analysis in Eukaryotes
Source: Biology (Basel). 2022 Jul 6;11(7):1019. doi: 10.3390/biology11071019 (PMC9312353; doi:10.3390/biology11071019)
Supplement: Supplementary file 1 [file biology-11-01019-s001.zip › biology-1782786-supplementary.xlsx]

## Sheet: Web Tools
Tool Name	URL	Organisms	Technology	Repositories	Correlation Metric	Normalisation Process	Year	Output
Genevestigator	https://genevestigator.com/	Homo sapiens, Arabidopsis thaliana	Microarrays, RNAseq	GEO, NASCArrays	PCC	MAS5	2008	Coexpressed gene list, Hierarchical clustering
Genemania	https://genemania.org/	Homo sapiens, Mus musculus, Rattus norvegicus, Drosophila melanogaster, Saccharomyces cerevisiae, Danio rerio, Escherichia coli, Arabidopsis thaliana, Caenorhabditis elegans					2010	Gene coexpression network
ATTED-II	http://atted.jp/	Arabidopsis thaliana, Brassica rapa, Glycine max, Medicago truncatula, Oryza sativa, Populus trichocarpa, Solanum lycopersicum, Vitis vinifera, Zea mays	Microarrays, RNAseeq	ArrayExpress	LS	RMA, Quantile	2014	Coexpressed gene list, Orthologue Correspondence, Blast search, For a gene list: Network creation and discovery, hierarchical clustering, correlation scatter plot
COXPRESdb	http://coxpresdb.jp	Homo sapiens, Mus musculus, Rattus norvegicus, Gallus gallus, Macaca mulatta, Canis lupus familiaris, Danio rerio, Drosophila melanogaster, Caenorhabditis elegans, Saccharomyces cerevisiae, Schizosaccharomyces pombe	Microarrays, RNAseeq	ArrayExpress, DDBJ	LS	RMA, Matataki	2015	Coexpressed gene list, Orthologue Correspondence, Blast search, For a gene list: Network creation and discovery, hierarchical clustering, correlation scatter plot
Mouse Gene Prediction Database	http://mgpd.med.utoronto.ca/	Mus musculus	Microarrays (55)	Self	PCC		2004	Coexpressed gene list, heatmap
archs4	https://maayanlab.cloud/archs4/	Homo sapiens (699,585), Mus musculus (589,936)	RNAseq	GEO, SRA	PCC	Quantile	2018	Coexpressed gene list
ACT	https://www.michalopoulos.net/act/	Arabidopsis thaliana	Microarrays (3,500)	ArrayExpress, GEO, NASCArrays	PCC	SCAN and Brainarray	2021	Gene coexpression tree
CSB.DB	http://www.csbdb.de/csbdb/dbcor/cor.html	Escherichia coli, Saccharomyces cerevisiae, Arabidopsis thaliana	Microarrays	SMD, ASAP, NASC	PCC		2004	Coexpression gene list (Positive and negative)
GeneFriends	https://www.genefriends.org/	Human (46,475), Mouse (34,322), Rattus norvegicus, Drosophila melanogaster, Saccharomyces cerevisiae	Microarray, RNAseq	SRA, GTEx, TCGA	Weighted PCC, Mutual Rank	the expression per gene/transcript was divided by the combined expression of all genes/transcripts per sample (Total Count Normalisation)	2015	Coexpressed gene list, Network visualisation, Enrichment with David
CorNet	https://bioinformatics.psb.ugent.be/cornet/versions/cornet3.0/main/tool	Arabidopsis thaliana	Microarrays, RNAseq	AtGenExpress	Pearson (PCC) and Spearman (SCC)	RMA and Brainarray	2012	Coexpressed gene list, Gene coexpression network
MEM	https://biit.cs.ut.ee/mem/	Homo sapiens, Mus musculus, Arabidopsis thaliana, Rattus norvegicus, Saccharomyces cerevisiae, Drosophila melanogaster, Sus scrofa, Oryza sativa, Escherichia coli, Danio rerio, Caenorhabditis elegans, Gallus gallus, Bos taurus, Pseudomonas aeruginosa, Medicago truncatula, Triticum aestivum, Macaca mulatta, Canis familiaris, Populus trichocarpa, Hordeum vulgare, Zea mays, Glycine max, Staphylococc…	Microarrays, RNAseq (Total 335,370)	ArrayExpress	Multiple Options	RMA	2009	Coexpressioon gene list, heatmap, enrichments
PlaNet	http://aranet.sbs.ntu.edu.sg/index.html	Plant species - Chlamydomonas reinhardtii, Ostreococcus lucimarinus, Ostreococcus tauri, Micromonas sp. RCC299, Volvox carteri, Physcomitrella patens, Selaginella moellendorfii, Oryza sativa ssp. Indica, Oryza sativa ssp. Japonica, Brachypodium distachyon, Sorghum bicolor, Zea mays, Lotus japonicus, Medicago truncatula, Glycine max, Malus domestica, Fragaria vesca, Manihot esculenta, Ricinus comm…	Microarrays	ArrayExpress	HRR	RMA	2016	Gene coexpression network, Enrichment analysis
AraNet v2	http://www.inetbio.org/aranet/	Plant species - Arabidopsis thaliana, Brachypodium distachyon, Brassica rapa, Carica papaya, Cicer arietinum, Citrus sinensis, Elaeis guineensis, Fragaria vesca, Glycine max, Gossypium raimondii, Malus domestica, Medicago truncatula, Musa acuminata, Oryza sativa subsp. japonica, Phaseolus vulgaris, Populus trichocarpa, Prunus mume, Prunus persica, Selaginella moellendorffii, Setaria viridis, Sola…	Microarrays	GEO	Weighted Score (WS)		2015	Gene coexpression network
seek	https://seek.princeton.edu/seek/	Homo sapiens	Microarrays (4,929), RNAseq (281)	GEO, TCGA	PCC, Z score	RMA and Brainarray, Loess, Quantile, UQ (RNA-Seq)		Coexpressioon gene list, heatmap
Tomato Functional Genomics Database (TFGD)	http://ted.bti.cornell.edu	Solanum lycopersicum, Solanum pennellii, Solanum pimpinellifolium	Microarrays, RNAseq	Solanaceae Genomics Network	PCC or SCC	gcRMA for Affymetrix, Lowess for 2-channel	2011	Coexpression gene list (Positive and negative), Clustering with k-means or SOM
Gemma	https://gemma.msl.ubc.ca/home.html	Homo sapiens, Mus musculus, Rattus norvegicus, Drosophila melanogaster, Saccharomyces cerevisiae, Danio rerio, Caenorhabditis elegans	Microarrays, RNAseq	GEO			2012	Coexpressed gene list, Gene coexpression network
Cop	http://webs2.kazusa.or.jp/kagiana/cop0911/	Plant species - Arabidopsis thaliana (5257 chips), Glycine max (2994), Hordeum vulgare (403), Oryza sativa (432), Populus trichocarpa (95), Triticum aestivum (368), Vitis vinifera (210) and Zea mays (263)	Microarrays (10,022)	GEO, ArrayExpress	Cosine CC	MAS5	2010	Coexpresed gene list, coexpression network display
COEXPEDIA	www.coexpedia.org	Homo sapiens (33,017), Mus musculus (11,776)	Microarrays (44,793)	GEO	PCC, LLS	MAS5	2016	Coexpressed gene list, Gene coexpression network, GO enrichment, Disease enrichment, MESH terms enrichment
TENOR	http://tenor.dna.affrc.go.jp/	Oryza sativa	RNAseq	Self	PCC	UQ	2015	Coexpression gene list
RETINA	http://retina.tigem.it/	Homo sapiens (50)	RNAseq (50)	Fondazione Banca degli Occhi del Veneto	Spearman correlation coefficient	TMM	2016	Coexpressed gene list, Gene coexpression network
Plant Omics Data Center	http://plantomics.mind.meiji.ac.jp/podc/	Plant species - Arabidopsis thaliana, Oryza sativa, Solanum lycopersicum, Sorghum bicolor, Vitis vinifera, Solanum tuberosum, Medicago truncatula, Glycine max	RNAseq	SRA	DCA	FPKM (Cufflinks)	2015	Coexpressed gene list, Gene coexpression network
PLANEX	http://planex.plantbioinformatics.org/	Plant species - Arabidopsis thaliana, Oryza sativa, Triticum aestivum, Hordeum vulgare, Vitis vinifera, Glycine max, Solanum lycopersicum, Zea mays	Microarrays (11,498)	Affymetrix	PCC	RMA	2013	Coexpressed gene list (Positive or Negative), BLAST search, network creation with a gene list, coexpression comparison between gene list
Immuno-Navigator	https://genomics.virus.kyoto-u.ac.jp/immuno-navigator/	Homo sapiens (4,639), Mus musculus (3,434)	Microarrays (8,073)	ArrayExpress	PCC	RMA	2016	Cocorrelation scatter plot for gene pairs, Coexpressed gene list (positive or negative), GO and Motif Enrichment, Gene coexpression network, GSEA
EXPath	http://expath.itps.ncku.edu.tw/	Plant species - Arabidopsis thaliana, Oryza sativa, Zea mays, Solanum lycopersicum, Glycine max, Medicago truncatula	Microarrays (1,972), RNAseq (1,048)	AtGenExpress, NASCArrays, RiceXPro, GEO	Pearson (PCC) and Spearman (SCC)	RMA	2015	Coexpressed gene list (Positive or Negative), BLAST search, Choice of conditions, Gene coexpression network
ALCOdb	http://alcodb.jp	Algea	Microarrays (123), RNAseq (17)	DDBJ	Mutual Rank (MR)	RMA	2016	Coexpression gene list, Coepxreesion gene network
HGCA1.0	https://www.michalopoulos.net/hgca1.0/	Homo sapiens (1,959)	Microarrays (Affymetrix Human Genome U133 Plus 2.0 - 1,959)	GEO	PCC	MAS5	2012	Coexpressed gene list, Gene coexpression tree
HGCA1.5	https://www.michalopoulos.net/hgca1.5/	Homo sapiens (1,959)	Microarrays (Affymetrix Human Genome U133 Plus 2.0 - 1,959)	GEO	PCC	SCAN and Brainarray	2022	Gene coexpression tree
HGCA2.0	https://www.michalopoulos.net/hgca2.0/	Homo sapiens (3,500)	RNAseq	GTEx	PCC	qsmooth	2022	Gene coexpression tree
ImmuCo	http://immuco.bjmu.edu.cn/	Homo sapiens (20,283) and Mus musculus (20,963)	Microarrays (Affymetrix Human Genome U133 Plus 2.0, Mouse Genome 430 2.0 - 41,246)	GEO	PCC	MAS5	2015	Coexpressed gene list, Correlation scatter plot
Correlation AnalyzeR	https://gccri.bishop-lab.uthscsa.edu/shiny/correlation-analyzer/	Homo sapiens (238,522)	RNAseq (238,522)	ARCHS4	PCC	VST	2021	Coexpressed gene list, Correlation scatter plot, Heatmap
MyoMiner	https://sys-myo.com/myominer/	Homo sapiens (2,228) and Mus musculus (2,376) (Muscle Cells)	Microarrays (Affymetrix Human Genome U133 Plus 2.0, Mouse Genome 430 2.0 - 4,604)	ArrayExpress, GEO	SCC	SCAN and Brainarray	2020	Coexpressed gene list, Gene coexpression network
coexpressMAP	http://www.bioapp.org/coexpressMAP/	Homo sapiens (3,671), Mus musculus (2,361)	Microarrays (6,032)	GEO	GCC (General Coexpression Coefficient)	MAS5	2017	Single output
